# Supplementary material for: Genetic heterogeneity of actionable genes between primary and metastatic tumor in lung adenocarcinoma
Source: BMC Cancer. 2016 Jan 18;16:27. doi: 10.1186/s12885-016-2049-z (PMC4717557; doi:10.1186/s12885-016-2049-z)
Supplement: Additional file 1: Table S1. — Comparion of individual mutations between primary lesion and metastatic L/N. (XLSX 20 kb) [file 12885_2016_2049_MOESM1_ESM.xlsx]

## Sheet: Sheet1
Supplementary Table 1. Comparion of individual mutations between primary lesion and metastatic L/N.
Rand. No.	Driver mutation	tumor location	AKT1	ALK	BCL2L1	BRAF	DDR2	EGFR	ERBB2	FGFR	KRAS	MAP2K1	MET	NRAS	PIK3CA	PTEN	RET	ROS1
E0001	EGFR	RLL						c.2065G>T, c.2573T>G									c.2071G>A
E0002	EGFR	interlobar lower LN						c.2065G>T, c.2573T>G									c.2071G>A
E0006	EGFR	RML						c.2582T>G
E0007	EGFR	prevascular LN						c.2582T>G
E0010	EGFR	RLL						c.2235_2249delGGAATTAAGAGAAGC
E0011	EGFR	peribronchial LN						c.2235_2249delGGAATTAAGAGAAGC					c.3820C>T
E0012	EGFR	RLL						c.2235_2249delGGAATTAAGAGAAGC
E0013	EGFR	subcarinal LN						c.2235_2249delGGAATTAAGAGAAGC
E0019	EGFR	LLL						c.2240_2257delTAAGAGAAGCAACATCTC
E0020	EGFR	interlobar anterior LN						c.2240_2257delTAAGAGAAGCAACATCTC
E0022	EGFR	LLL	c.73C>T	c.3758G>A(p.Arg1253Gly), c.3541C>T(p.Arg1181Cys)			c.2353C>T	c.2084G>A, c.2104G>A, c.2114G>A, c.2156G>A, c.2216A>G, c.2299G>A, c.2351C>T,	c.2494G>A, c.251G>A	c.2240G>A, c.2147C>T, c.2140G>T, c.2137G>A, c.2135G>A, c.2126C>T, c.2105C>T, c.1535G>A, c.1517G>A, c.1513C>T, c.1427G>A, c.12667G>A, c.535C>T	c.35G>A, c.19G>A		c.1370C>T c.1390C>T, c.1540C>T, c.2324G>A, c.2379G>A, c.2398G>A, c.2402G>A, c.2420C>T, c.2582C>T, c.2629G>A, c.3409G>A, c.3637C>T, c.3724G>A	c.241G>A, c.169G>A, c.142G>A, c.31G>A	c.1633G>A, c.3097C>T	c.671T>A, c.736C>T	c.2003C>T, c.2071G>A, c.2207G>A	c.5762C>T, c.5572C>T, c.5332G>A
E0023	EGFR	interlobar LN						c.2235_2249delGGAATTAAGAGAAGC									c.2071G>A
E0024	EGFR	RUL						c.2235_2249delGGAATTAAGAGAAGC
E0025	EGFR	interlobar, inferior LN						c.2235_2249delGGAATTAAGAGAAGC
E0033	EGFR	LUL						c.2573T>G									c.2071G>A	c.5326G>C
E0035	EGFR	Left hilar LN						c.2573T>G									c.2071G>A	c.5326G>C
E0043	EGFR	RUL			Hetero			c.2235_2249delGGAATTAAGAGAAGC
E0044	EGFR	paratracheal LN			Hetero			c.2235_2249delGGAATTAAGAGAAGC
E0075	KRAS	RUL									c.34G>T							c.5326G>C
E0076	KRAS	anterior mediastinal LN									c.35G>T
E0092	EGFR	RLL						c.2308_2309insACAACCCCT, c.2317C>T										c.5704G>A
E0093	EGFR	subcarinal LN						c.2308_2309insACAACCCCT, c.2317C>T										c.5704G>A
E0098	EGFR	LUL						c.2573T>G									c.2071G>A
E0099	EGFR	upper lobar LN						c.2573T>G									c.2071G>A
E0112	ALK	RUL						c.2437T>C
E0113	ALK	interlobar LN		c.3755C>T(p.Ala1252Val)		c.1760A>T		c.2354C>T, c.2437T>C, c.2533G>A, c2551G>A, c.2569G>A		c.2275G>A, c.1417C>T, c.1391C>T, c.1382C>T,			c.2610G>A, c.2612G>A, c.3670G>A	c.235C>T, c.38G>A, c.31G>A, c29G>A, c.28G>A,				c.5770G>A, c5741C>T, c.5587A>C, c.5572C>T
E0126	EGFR	RUL						c.2235_2249delGGAATTAAGAGAAGC
E0127	EGFR	upper paratracheal LN						c.2235_2249delGGAATTAAGAGAAGC
E0129	EGFR	LLL						c.2573T>G
E0130	EGFR	LLL regional LN						c.2573T>G
E0155	EGFR	LLL						c.2308_2309insACAACCCCT, c.2317C>T										c.5704G>A
E0154	EGFR	interlobar anterior LN						c.2308_2309insACAACCCCT, c.2317C>T										c.5704G>A
E0168	EGFR	LUL						c.2573T>G
E0169	EGFR	paraaortic LN						c.2573T>G
E0170	EGFR	LUL						c.2497T>G, c.2573T>G
E0171	EGFR	interlobar anterior LN						c.2497T>G, c.2573T>G
E0172	KRAS	RUL									c.34G>T
E0173	KRAS	paratracheal LN									c.34G>T
E0176	EGFR	LUL						c.2125G>A, c.2155G>A
E0177	EGFR	subcarinal LN						c.2125G>A, c.2155G>A
E0178	KRAS	RML									c.35G>T						c.2071G>A	c.5326G>C
E0179	KRAS	subcarinal LN									c.35G>T						c.2071G>A	c.5326G>C
E0182	EGFR	LUL						c.2235_2249delGGAATTAAGAGAAGC
E0183	EGFR	paraaortic LN						c.2235_2249delGGAATTAAGAGAAGC
E0186	EGFR	LLL						c.2238_2249delATTAAGAGAAGC
E0187	EGFR	peribronchial LN						c.2238_2249delATTAAGAGAAGC, c.2251A>C
E0191	EGFR	LLL						c.2573T>G
E0192	EGFR	IPL LN						c.2573T>G
E0193	EGFR	RML						c.2573T>G
E0194	EGFR	subcarinal LN						c.2573T>G
E0201	EGFR	RML						c.2573T>G
E0202	EGFR	lower paratracheal LN						c.2573T>G
E0203	EGFR	RUL				c.1766C>T		c.2236_2250delGAATTAAGAGAAGCA					c.3503A>G
E0204	EGFR	RUL regnial LN		c.3115G>C(p.Val1039Leu)				c.2236_2250delGAATTAAGAGAAGCA					c.1429G>C, c.2189A>G	c.176C>A
E0210	EGFR	RLL						c.2235_2249delGGAATTAAGAGAAGC					c.3836C>T				c.2071G>A
E0211	EGFR	tracheobronchial LN						c.2235_2249delGGAATTAAGAGAAGC									c.2071G>A
E0214	EGFR	LUL			Hetero			c.2573T>G, c.2609A>G
E0215	EGFR	paraaortic LN			Hetero			c.2235_2249delGGAATTAAGAGAAGC
E0217	KRAS	RUL		c.3808G>A(p.Asp1270Asn), c.3781G>A(p.Gly1261Ser)		c.1822C>T, c.1793C>T		c.2062C>T, c.2470G>A		c.2209G>C, c.1505G>A, c.1495G>A, c.1489C>T, c.1426C>T, c.1346C>T	c.35G>A, c.91G>A, c.160G>A		c.1231G>A, c.1268C>T, c.1492C>T, c.2119C>T, c.2161G>A, c.2336C>T, c.2395G>A, c.3512C>T, c.3584C>T, c.3683G>A, c.3745G>A	c.201G>A, c.169G>A, c.50G>A, c.25G>A	c.1656G>A	c.724G>A, c.754G>A	c.2143C>T	c.5572C>T, c.5291G>A
E0218	KRAS	subcarinal LN									c.35G>A
E0222	EGFR	RUL						c.2236_2250delGAATTAAGAGAAGCA
E0223	EGFR	upper lobar LN						c.2236_2250delGAATTAAGAGAAGCA					c.2208C>G
E0224	EGFR	LUL						c.2573T>G
E0225	EGFR	upper lobar LN						c.2573T>G
E0226	EGFR	LUL						c.2573T>G
E0227	EGFR	paraaortic LN						c.2573T>G
E0230	EGFR	RUL						c.2573T>G
E0231	EGFR	interlobar LN						c.2155G>A, c.2327G>A
E0233	EGFR	LUL						c.2573T>G									c.2071G>A
E0234	EGFR	paraaortic LN						c.2573T>G									c.2071G>A
E0238	EGFR	RUL			Hetero			c.2573T>G										c.5566_5566delT
E0240	EGFR	paratracheal LN			Hetero		c.2339C>T	c.2155G>A, c.2235_2249delGGAATTAAGAGAAGC, c.2327G>A		c.1414G>A
E0245	KRAS	LLL									c.35G>A
E0246	KRAS	LLL regional LN									c.35G>A
E0250	EGFR	RUL						c.2573T>G					c.1255G>A
E0251	EGFR	lower paratracheal LN						c.2573T>G
E0256	EGFR	RUL			Hetero			c.2236_2250delGAATTAAGAGAAGCA										c.5704G>A, c.5326G>C
E0257	EGFR	interlobar posterior LN			Hetero			c.2236_2250delGAATTAAGAGAAGCA										c.5704G>A, c.5326G>C
E0260	EGFR	LLL						c.2236_2250delGAATTAAGAGAAGCA									c.2071G>A
E0261	EGFR	LLL reginal LN						c.2236_2250delGAATTAAGAGAAGCA									c.2071G>A
E0269	EGFR	RML						c.2235_2249delGGAATTAAGAGAAGC
E0270	EGFR	subcarinal LN						c.2235_2249delGGAATTAAGAGAAGC
